# Supplementary material for: Effects of TPMT, NUDT15, and ITPA Genetic Variants on 6-Mercaptopurine Toxicity for Pediatric Patients With Acute Lymphoblastic Leukemia in Yunnan of China
Source: Front Pediatr. 2021 Oct 1;9:719803. doi: 10.3389/fped.2021.719803 (PMC8518605; doi:10.3389/fped.2021.719803)
Supplement: Supplementary file 1 [file Table_1.XLS]

## Sheet: Sheet2
TPMT*3C	ITPA c.94C > A	NUDT15 c.415C > T	sex(0=female 1=male)	age at diagnosis	immunophenotyping	risk level	Ethnic	6-MP DOSE(mg/m2)	DOSE-decreased(0=not,1=yes)	EVENT(0=not,1=yes)	FOLLOWTIME (month)	WBC2(0=not,1=yes)	LIVER2(0=not,1=yes)
TC	CA	CC	0	8year11month	B	morderate	Han ethnic	57.83	0	0	32	0	0
TC	CC	CC	0	1year7month	B	morderate	Han ethnic	48.08	0	0	32	0	0
TC	CC	CC	1	1year9month	T	morderate	HANI	42.37	0	0	15	0	0
TC	CC	CC	1	6year8month	B	standard	Han ethnic	46.88	0	0	14	0	0
TT	AA	CC	1	8year4month	B	high	DAI	40	0	0	28	0	0
TT	AA	CC	0	5year5month	B	standard	Han ethnic	21.28	1	0	15	1	1
TT	AA	CC	1	7year6month	B	morderate	YI	22.12	1	0	17	1	1
TT	AA	CC	1	3year8month	B	morderate	Han ethnic	50.76	0	0	13	0	0
TT	AA	CC	1	1year9month	T	morderate	Han ethnic	25	1	0	16	1	0
TT	AA	CC	1	3year6month	B	standard	YI	29.94	1	0	14	1	0
TT	AA	CC	1	4year3month	B	standard	Han ethnic	38.5	0	0	13	0	0
TT	CA	CT	1	8year	B	standard	Han ethnic	27.62	1	0	30	1	0
TT	CA	CT	0	9year	DOUBLE	high	Han ethnic	19.08	1	0	30	1	1
TT	CA	CT	1	5year3month	B	morderate	Han ethnic	44.2	0	0	20	1	1
TT	CA	CT	1	5year1month	B	standard	Han ethnic	40.54	0	0	12	1	0
TT	CA	CT	1	5year9month	B	high	Han ethnic	53.19	0	0	16	0	1
TT	CA	CT	0	5year5month	B	high	Han ethnic	60	0	0	17	0	0
TT	CA	CT	0	6year3month	B	morderate	Han ethnic	44.91	0	0	11	0	0
TT	CA	CT	1	1year2month	B	high	Han ethnic	21.28	1	0	16	1	0
TT	CA	CT	0	6year3month	B	morderate	Han ethnic	37.5	0	0	15	0	0
TT	CA	CT	1	8year10month	B	morderate	Han ethnic	47.87	0	0	30	1	0
TT	CA	CC	0	3year0month	B	standard	Han ethnic	60	0	0	36	0	1
TT	CA	CC	1	8year10month	B	standard	HANI	49.5	0	0	31	0	0
TT	CA	CC	0	6year11month	B	standard	Han ethnic	34.36	1	0	26	1	1
TT	CA	CC	0	2year11month	B	morderate	Han ethnic	40	0	0	26	0	0
TT	CA	CC	0	9year8month	B	morderate	Han ethnic	66.37	0	0	24	0	0
TT	CA	CC	0	2year9month	B	morderate	Han ethnic	57.55	0	0	36	0	0
TT	CA	CC	0	3year5month	B	morderate	Han ethnic	22.52	1	0	25	1	1
TT	CA	CC	0	3year0month	B	morderate	Han ethnic	8	1	0	34	1	0
TT	CA	CC	1	10year11month	B	morderate	Han ethnic	45.04	0	0	23	0	0
TT	CA	CC	1	8year10month	B	morderate	YI	13.76	1	0	18	0	0
TT	CA	CC	1	9year6month	B	morderate	YI	11.47	1	0	20	1	1
TT	CA	CC	0	11year9month	B	morderate	Han ethnic	50.81	0	0	15	0	0
TT	CA	CC	0	6year2month	B	standard	Han ethnic	34.49	1	0	16	0	1
TT	CA	CC	0	3year0month	B	morderate	YAO	48.08	0	0	16	0	0
TT	CA	CC	0	8year9month	B	morderate	SULI	26.6	0	0	22	0	0
TT	CA	CC	0	6year7month	B	morderate	Han ethnic	17.55	1	0	16	1	0
TT	CA	CC	1	7year8month	T	morderate	Han ethnic	25.64	0	0	20	1	0
TT	CA	CC	1	11year2month	B	morderate	Han ethnic	13.64	1	0	14	1	1
TT	CA	CC	1	4year3month	B	high	Han ethnic	31.25	1	0	20	1	0
TT	CA	CC	1	4year8month	B	morderate	DAI	28.73	1	0	20	1	0
TT	CA	CC	0	9year4month	B	morderate	Han ethnic	23.81	1	0	12	1	0
TT	CA	CC	1	5year11month	T	morderate	Han ethnic	42.31	0	0	13	0	0
TT	CA	CC	1	6year1month	B	high	Han ethnic	28.09	1	0	17	1	0
TT	CA	CC	0	4year7month	B	morderate	Han ethnic	51.37	0	0	15	0	1
TT	CA	CC	0	10year9month	B	morderate	Han ethnic	55.25	0	0	10	0	0
TT	CA	CC	1	7year4month	B	morderate	Han ethnic	44.2	0	0	16	0	0
TT	CA	CC	1	2year11month	B	standard	Han ethnic	47.39	0	0	15	0	0
TT	CA	CC	0	3year1month	B	morderate	HANI	47.39	0	0	15	0	0
TT	CA	CC	1	2year4month	B	morderate	Han ethnic	48.08	0	0	16	1	0
TT	CA	CC	1	12year0month	DOUBLE	high	Han ethnic	39.68	0	0	16	1	0
TT	CA	CC	1	2year9month	B	morderate	Han ethnic	21.19	0	0	13	0	0
TT	CC	CT	0	9year8month	B	high	Han ethnic	41.6	0	0	39	1	1
TT	CC	CT	0	13year6month	B	morderate	Han ethnic	38.17	0	0	36	0	0
TT	CC	CT	0	7year4month	B	morderate	Han ethnic	36.7	0	1	32	1	0
TT	CC	CT	1	2year6month	B	standard	YI	22.52	1	0	27	1	0
TT	CC	CT	1	8year4month	B	morderate	Han ethnic	21.74	1	0	29	1	1
TT	CC	CT	0	7year3month	B	morderate	Han ethnic	20	1	1	32	0	0
TT	CC	CT	1	3year5month	B	morderate	Han ethnic	10.68	1	0	26	1	0
TT	CC	CT	0	5year4month	B	morderate	Han ethnic	53.51	0	0	29	1	1
TT	CC	CT	1	3year4month	B	morderate	Han ethnic	15.625	1	0	26	1	0
TT	CC	CT	1	3year11month	B	standard	Han ethnic	53.51	0	0	20	0	0
TT	CC	CT	1	7year2month	B	standard	Han ethnic	40.54	0	0	20	0	0
TT	CC	CT	0	3year10month	B	standard	Han ethnic	60	0	0	20	0	0
TT	CC	CT	0	8year2month	B	morderate	Han ethnic	22.52	0	0	24	0	0
TT	CC	CT	1	1year9month	T	high	Han ethnic	22.52	1	0	20	1	0
TT	CC	CT	1	7month	B	morderate	Han ethnic	25.77	0	0	17	1	0
TT	CC	CT	0	2year11month	B	morderate	BAI	20	1	0	14	1	1
TT	CC	CT	1	3year10month	B	morderate	Han ethnic	15.625	1	0	19	1	1
TT	CC	CT	1	3year2month	B	morderate	Han ethnic	24	1	0	16	1	0
TT	CC	CT	0	4year0month	B	morderate	Han ethnic	48	1	0	14	1	1
TT	CC	CT	0	6year3month	B	morderate	Han ethnic	40.12	0	0	12	1	0
TT	CC	CT	1	3year2month	B	morderate	Han ethnic	40	0	0	18	0	0
TT	CC	CT	1	5year4month	B	morderate	Han ethnic	32.68	0	0	11	0	0
TT	CC	CT	1	6year10month	T	morderate	Han ethnic	42.44	0	0	17	1	0
TT	CC	CT	1	6year3month	B	standard	Han ethnic	54.79	0	1	12	0	0
TT	CC	CT	0	4year10month	B	morderate	YI	43.59	0	0	15	0	0
TT	CC	CT	0	3year0month	B	morderate	Han ethnic	42.37	0	0	12	0	0
TT	CC	CT	1	2year3month	B	morderate	Han ethnic	17.12	1	0	26	1	1
TT	CC	TT	0	7year3month	B	standard	YI	12.8	1	1	8	1	0
TT	CC	TT	1	12year3month	B	morderate	YI	17.73	0	0	18	0	0
TT	CC	TT	1	11month	UN	high	Han ethnic	26.32	0	0	19	0	0
TT	CC	CC	0	4year1month	B	standard	Han ethnic	77.32	0	0	32	0	0
TT	CC	CC	0	10year8month	B	morderate	Han ethnic	28.62	0	0	31	1	1
TT	CC	CC	0	2year0month	B	morderate	ZHUANG	48.08	0	1	29	1	0
TT	CC	CC	1	3year1month	B	morderate	Han ethnic	60	0	0	32	0	0
TT	CC	CC	0	5year6month	B	morderate	Han ethnic	41.875	0	0	29	0	0
TT	CC	CC	0	3year3month	B	high	Han ethnic	50.85	0	0	29	0	0
TT	CC	CC	1	2year11month	B	standard	Han ethnic	45.05	0	0	30	0	0
TT	CC	CC	1	12year6month	T	morderate	Han ethnic	59.17	0	0	29	0	0
TT	CC	CC	1	12year11month	B	morderate	YI	21.74	0	0	29	1	0
TT	CC	CC	1	3year0month	B	morderate	Han ethnic	41.1	0	0	28	0	0
TT	CC	CC	1	3year2month	B	standard	Han ethnic	44.25	0	0	37	1	0
TT	CC	CC	1	1year5month	B	morderate	Han ethnic	31.73	0	0	38	0	0
TT	CC	CC	0	4year0month	B	standard	Han ethnic	40	0	0	32	0	0
TT	CC	CC	0	2year7month	B	morderate	Han ethnic	49.38	0	0	27	0	0
TT	CC	CC	0	6year0month	B	standard	HANI	41.875	0	0	27	0	0
TT	CC	CC	1	8year4month	T	morderate	Han ethnic	15.13	0	1	26	0	0
TT	CC	CC	1	13year9month	T	morderate	MIAO	50.33	0	0	24	0	0
TT	CC	CC	0	10year9month	B	high	Han ethnic	84	0	0	24	0	0
TT	CC	CC	0	3year7month	B	standard	Han ethnic	18.94	0	1	26	0	0
TT	CC	CC	1	13year1month	B	morderate	Han ethnic	48.95	0	1	47	0	0
TT	CC	CC	1	1year9month	B	morderate	DAI	43.17	0	0	24	1	1
TT	CC	CC	1	2year1month	B	standard	Han ethnic	42.37	0	0	29	0	1
TT	CC	CC	1	4year2month	B	standard	YI	29.73	0	0	24	0	0
TT	CC	CC	1	5year6month	B	standard	Han ethnic	51.37	0	0	32	0	1
TT	CC	CC	0	4year4month	B	morderate	Han ethnic	37.88	0	0	23	0	0
TT	CC	CC	1	2year5month	B	morderate	Han ethnic	32.09	0	0	39	0	1
TT	CC	CC	0	5year11month	B	high	Han ethnic	48.2	0	0	19	0	0
TT	CC	CC	0	2year1month	B	morderate	HANI	45.05	0	0	18	0	0
TT	CC	CC	1	4year9month	B	morderate	Han ethnic	44.81	0	0	17	1	0
TT	CC	CC	0	6year6month	B	morderate	Han ethnic	40.65	0	0	16	0	0
TT	CC	CC	1	2year3month	B	morderate	Han ethnic	49.96	0	0	19	1	1
TT	CC	CC	0	10year5month	B	morderate	Han ethnic	22.12	0	0	19	0	0
TT	CC	CC	0	7year8month	B	morderate	LAGU	27.62	0	0	18	0	0
TT	CC	CC	0	12year9month	B	morderate	Han ethnic	44.25	1	0	17	1	1
TT	CC	CC	0	5year7month	B	high	YI	28.74	0	1	17	0	1
TT	CC	CC	0	3year3month	B	morderate	YI	32.05	0	0	18	0	0
TT	CC	CC	1	1year6month	B	morderate	Han ethnic	50.85	0	0	15	0	0
TT	CC	CC	0	8year11month	B	morderate	Han ethnic	44.42	0	0	15	0	0
TT	CC	CC	1	3year0month	B	standard	YI	49.2	0	0	15	0	1
TT	CC	CC	0	3year7month	B	morderate	Han ethnic	48.08	0	0	13	1	0
TT	CC	CC	1	10year0month	B	morderate	Han ethnic	41.33	0	0	21	0	0
TT	CC	CC	1	10year5month	B	morderate	Han ethnic	52.17	0	0	12	0	0
TT	CC	CC	1	6year1month	B	standard	Han ethnic	41.03	0	0	26	0	0
TT	CC	CC	0	2year9month	B	standard	HUI	48	0	0	12	0	0
TT	CC	CC	1	6year10month	B	morderate	WA	31.25	0	0	20	0	0
TT	CC	CC	1	7year6month	UN	high	HANI	34.25	0	0	11	1	0
TT	CC	CC	0	2year0month	B	morderate	Han ethnic	51.54	0	0	14	0	0
TT	CC	CC	1	6year6month	B	morderate	YI	33.51	0	0	12	0	0
TT	CC	CC	0	4year9month	B	morderate	Han ethnic	18.97	0	0	15	1	0
TT	CC	CC	0	2year11month	B	standard	Han ethnic	48.08	0	0	10	1	1
TT	CC	CC	1	11year10month	B	morderate	Han ethnic	48.54	0	0	13	1	1
TT	CC	CC	1	3year2month	B	high	Han ethnic	35.08	0	0	17	0	0
TT	CC	CC	1	2year6month	B	morderate	HUI	45.45	0	0	17	1	0
TT	CC	CC	1	8year11month	T	high	ZHUANG	43.48	0	0	17	0	0
TT	CC	CC	1	12year9month	B	morderate	Han ethnic	44.25	0	0	16	0	0
TT	CC	CC	1	2year9month	B	morderate	Han ethnic	37.88	0	0	10	0	0
TT	CC	CC	1	1year7month	B	standard	Han ethnic	55.56	0	0	14	0	0
TT	CC	CC	0	1year7month	B	morderate	Han ethnic	29.77	0	0	17	0	0
TT	CC	CC	1	6year6month	B	standard	Han ethnic	46.875	0	0	12	0	0
TT	CC	CC	1	4year6month	B	morderate	Han ethnic	32.68	1	0	15	1	0
TT	CC	CC	1	4year9month	B	morderate	HUI	50	0	0	13	1	0
TT	CC	CC	1	3year10month	B	morderate	Han ethnic	51.29	0	0	13	0	0
TT	CC	CC	0	3year8month	B	morderate	Han ethnic	20	1	0	13	1	0
TT	CC	CC	1	13year8month	B	morderate	Han ethnic	46.59	0	0	12	0	0
TT	CC	CC	0	8year5month	B	standard	Han ethnic	12	1	0	15	1	0
TT	CC	CC	1	1year10month	B	high	Han ethnic	50	0	0	16	0	0
TT	CC	CC	1	2year7month	B	morderate	Han ethnic	20.57	1	0	14	1	0
